# Supplementary material for: INSaFLU-TELEVIR: an open web-based bioinformatics suite for viral metagenomic detection and routine genomic surveillance
Source: Genome Med. 2024 Apr 25;16:61. doi: 10.1186/s13073-024-01334-3 (PMC11044337; doi:10.1186/s13073-024-01334-3)
Supplement: Supplementary file 1 — Additional file 1. Benchmark of the INSaFLU-TELEVIR pipeline for virus detection (TELEVIR): Resources, Workflow details, Benchmark and Implementation. Additional file 2. Benchmarking of INSaFLU against commonly used command line bioinformatics workflows for SARS-CoV-2 reference-based consensus generation (amplicon-based Illumina and ONT data), and validation of the INSaFLU snakemake pipeline. Additional file 3: Supplementary figures 1-8. Additional file 4: Supplementary tables 1-8. [file 13073_2024_1334_MOESM1_ESM.zip]

Archive with 4 entries (4 files):
- Additional file 1.docx
- Additional file 2.docx
- Supplementary_Figures_1_to_8.pdf
- Supplementary_Tables_1_to_8.xlsx
