# Supplementary material for: INSaFLU-TELEVIR: an open web-based bioinformatics suite for viral metagenomic detection and routine genomic surveillance
Source: Genome Med. 2024 Apr 25;16:61. doi: 10.1186/s13073-024-01334-3 (PMC11044337; doi:10.1186/s13073-024-01334-3)
Supplement: Supplementary file 1 — Additional file 1. Benchmark of the INSaFLU-TELEVIR pipeline for virus detection (TELEVIR): Resources, Workflow details, Benchmark and Implementation. Additional file 2. Benchmarking of INSaFLU against commonly used command line bioinformatics workflows for SARS-CoV-2 reference-based consensus generation (amplicon-based Illumina and ONT data), and validation of the INSaFLU snakemake pipeline. Additional file 3: Supplementary figures 1-8. Additional file 4: Supplementary tables 1-8. [file 13073_2024_1334_MOESM1_ESM.zip › Supplementary_Tables_1_to_8.xlsx]

## Sheet: Supplementary Table 1
Table S1 - Software Versions used during benchmark and implementation.
Software	Version	Reference
Blast	2.21.0	Altschul, S. F., Gish, W., Miller, W., Myers, E. W., & Lipman, D. J. (1990). Basic local alignment search tool. Journal of molecular biology, 215(3), 403-410
Minimap2	2.24	Li, H. (2018). Minimap2: pairwise alignment for nucleotide sequences. Bioinformatics, 34(18), 3094-3100.
KrakenUniq	0.7.3	Breitwieser, F. P., Baker, D. N., & Salzberg, S. L. (2018). KrakenUniq: confident and fast metagenomics classification using unique k-mer counts. Genome biology, 19(1), 1-10.
Centrifuge	1.0.4_beta	Kim, D., Song, L., Breitwieser, F. P., & Salzberg, S. L. (2016). Centrifuge: rapid and sensitive classification of metagenomic sequences. Genome research, 26(12), 1721-1729.
Diamond	2.0.15	Buchfink, B., Reuter, K., & Drost, H. G. (2021). Sensitive protein alignments at tree-of-life scale using DIAMOND. Nature methods, 18(4), 366-368.
Kraken2	2.1.2	Wood, D. E., Lu, J., & Langmead, B. (2019). Improved metagenomic analysis with Kraken 2. Genome Biology, 20, 1-13.
Kaiju	1.8.2	Menzel, P., Ng, K. L., & Krogh, A. (2016). Fast and sensitive taxonomic classification for metagenomics with Kaiju. Nature communications, 7(1), 11257.
Clark	1.2.6.1	Ounit, R., Wanamaker, S., Close, T. J., & Lonardi, S. (2015). CLARK: fast and accurate classification of metagenomic and genomic sequences using discriminative k-mers. BMC genomics, 16(1), 1-13.
FastViromeExplorer	1.3	Tithi, S. S., Aylward, F. O., Jensen, R. V., & Zhang, L. (2018). FastViromeExplorer: a pipeline for virus and phage identification and abundance profiling in metagenomics data. PeerJ, 6, e4227.
SPAdes	3.11.1	Bankevich, A., Nurk, S., Antipov, D., Gurevich, A.A., Dvorkin, M., Kulikov, A.S., Lesin, V.M., Nikolenko, S.I., Pham, S., Prjibelski, A.D. and Pyshkin, A.V., 2012. SPAdes: a new genome assembly algorithm and its applications to single-cell sequencing. Journal of computational biology, 19(5), pp.455-477.
Raven	1.8.1	Vaser, R. and Šikić, M., 2020. Raven: a de novo genome assembler for long reads. BioRxiv, pp.2020-08.
Snippy	2.24	Seemann, T., 2015. Snippy: fast bacterial variant calling from NGS reads.
deSAMBA	1	Li, G., Liu, Y., Li, D., Liu, B., Li, J., Hu, Y., & Wang, Y. (2021). Fast and Accurate Classification of Meta-Genomics Long Reads With deSAMBA. Frontiers in Cell and Developmental Biology, 9, 643645.

## Sheet: Supplementary Table 2
Table S2 - Sequence Databases used for Classification during benchmark of TELEVIR module
Database	Download Date	link	Reference(s)
Kraken2 Metagenomic Virus Database	2023-01-01	https://genome-idx.s3.amazonaws.com/kraken/k2_viral_20221209.tar.gz	Garcia, B. J., Simha, R., Garvin, M., Furches, A., Jones, P., Hyatt, P. D., ... & Jacobson, D. (2020). Kraken2 Metagenomic Virus Database. Oak Ridge National Lab.(ORNL), Oak Ridge, TN (United States). Oak Ridge Leadership Computing Facility (OLCF).
NCBI RefSeq Complete Genomes	2023-01-01	https://ftp.ncbi.nlm.nih.gov/genomes/refseq/viral/	Pruitt, K., Brown, G., Tatusova, T., & Maglott, D. (2012). The reference sequence (RefSeq) database. The NCBI Handbook, 2.
			O'Leary, N. A., Wright, M. W., Brister, J. R., Ciufo, S., Haddad, D., McVeigh, R., ... & Pruitt, K. D. (2016). Reference sequence (RefSeq) database at NCBI: current status, taxonomic expansion, and functional annotation. Nucleic acids research, 44(D1), D733-D745.
Virosaurus	2023-01-01	https://viralzone.expasy.org/resources/Virosaurus/2020_4/virosaurus90_vertebrate-20200330.fas.gz	Gleizes, A., Laubscher, F., Guex, N., Iseli, C., Junier, T., Cordey, S., ... & Mercier, P. L. (2020). Virosaurus a reference to explore and capture virus genetic diversity. Viruses, 12(11), 1248.
NCBI taxonomy dump	2023-01-01	ftp://ftp.ncbi.nlm.nih.gov/pub/taxonomy/taxdump.tar.gz	Federhen, S. (2012). The NCBI taxonomy database. Nucleic acids research, 40(D1), D136-D143.

## Sheet: Supplementary Table 3
Table S3 - Software Parameters for considered during benchmark of ONT samples.
Software	Technology	Pipeline Step	Arguments	Database(s)
KrakenUniq	ONT	Viral Enrichment	--quick --min-hits 1	NCBI RefSeq Complete Viral Genomes
Centrifuge	ONT	Viral Enrichment	-k 5 --min-hitlen 16	NCBI RefSeq Complete Viral Genomes
Kaiju	ONT	Viral Enrichment	-e 5 -s 50 -x -v	kaiju_db_viruses.fmi
Flye	ONT	Assembly	-	-
Raven	ONT	Assembly	-p2 -f0.001 -w5 -k15	-
Blastn	ONT	Contig Classification	-evalue 1e-5 -max_target_seqs 5	NCBI Refseq Complete Viral Genomes
Minimap2	ONT	Contig Classification	-	NCBI RefSeq Complete Viral Genomes; Virosaurus
KrakenUniq	ONT	Read Classification	--exact; --exact --hll-precision 14; --hll-precision 14	KrakenUniq Viral
FastViromeExplorer	ONT	Read Classification	-cr 0.5 -co .5 -cn 10; -cr 0.7 -co .7 -cn 15	NCBI RefSeq Complete Viral Genomes; Virosaurus
Clark	ONT	Read Classification	-m 1 --light	Clark-Viruses
DeSAMBA	ONT	Read Classification	-	NCBI RefSeq Complete Viral Genomes
Kaiju	ONT	Read Classification	-e 3 -s 70 -X -v -a "mem"	kaiju_db_viruses.fmi
Centrifuge	ONT	Read Classification	-k 3 --min-hitlen 22	NCBI RefSeq Complete Viral Genomes
Diamond	ONT	Read Classification	--top 3 -e 0.01 --id 70 --query-cover 60 --algo 0 --very-sensitive --long-reads	Refseq Viral Protein
Minimap2	ONT	Remapping	map-ont --secondary=no	NCBI RefSeq Complete Viral Genomes; Virosaurus; Kraken2 Metagenomic Virus Database

## Sheet: Supplementary Table 4
Table S4 - Benchmark FASTQ Samples
Sample_code	Source / TELEVIR partner	Technology	Expected virus*	Host - input format	CT	Read Data Access
s019	deVries et al. 2021 (https://doi.org/10.1016/j.jcv.2021.104908)	Illumina	Human herpesvirus 6 [HHV-6(A]	human - reads depleted	25.9	https://veb.lumc.nlhttps://veb.lumc.nl/CliniMG/
s032	deVries et al. 2021 (https://doi.org/10.1016/j.jcv.2021.104908)	Illumina	Human herpesvirus 6 [HHV-6(B)]	human - reads depleted	24.6	https://veb.lumc.nlhttps://veb.lumc.nl/CliniMG/
s010	deVries et al. 2021 (https://doi.org/10.1016/j.jcv.2021.104908)	Illumina	Epstein-Barr virus (EBV)	human - reads depleted	29.1	https://veb.lumc.nlhttps://veb.lumc.nl/CliniMG/
s001	deVries et al. 2021 (https://doi.org/10.1016/j.jcv.2021.104908)	Illumina	Enterovirus	human - reads depleted	26.3	https://veb.lumc.nlhttps://veb.lumc.nl/CliniMG/
meta1	deVries et al. 2021 (https://doi.org/10.1016/j.jcv.2021.104908)	Illumina	Mumps	human - reads depleted	23.8	https://veb.lumc.nlhttps://veb.lumc.nl/CliniMG/
meta2	deVries et al. 2021 (https://doi.org/10.1016/j.jcv.2021.104908)	Illumina	Coronavirus CoV-OC43	human - reads depleted	24	https://veb.lumc.nlhttps://veb.lumc.nl/CliniMG/
meta3	deVries et al. 2021 (https://doi.org/10.1016/j.jcv.2021.104908)	Illumina	Astrovirus VA1	human - reads depleted	25	https://veb.lumc.nlhttps://veb.lumc.nl/CliniMG/
s014	deVries et al. 2021 (https://doi.org/10.1016/j.jcv.2021.104908)	Illumina	Influenza A	human - reads depleted	24.8	https://veb.lumc.nlhttps://veb.lumc.nl/CliniMG/
s063	deVries et al. 2021 (https://doi.org/10.1016/j.jcv.2021.104908)	Illumina	Coronavirus CoV-NL63; Coronavirus Coronavirus CoV-HKU-1	human - reads depleted	24,2; 28,3	https://veb.lumc.nlhttps://veb.lumc.nl/CliniMG/
s054	deVries et al. 2021 (https://doi.org/10.1016/j.jcv.2021.104908)	Illumina	Human parainfluenza 3 (PIV-3)	human - reads depleted	31.5	https://veb.lumc.nlhttps://veb.lumc.nl/CliniMG/
s106	deVries et al. 2021 (https://doi.org/10.1016/j.jcv.2021.104908)	Illumina	CoV-NL63	human - reads depleted	28.6	https://veb.lumc.nlhttps://veb.lumc.nl/CliniMG/
s080	deVries et al. 2021 (https://doi.org/10.1016/j.jcv.2021.104908)	Illumina	CoV-HKU-1	human - reads depleted	24.4	https://veb.lumc.nlhttps://veb.lumc.nl/CliniMG/
s021	deVries et al. 2021 (https://doi.org/10.1016/j.jcv.2021.104908)	Illumina	Adenovirus; EBV	human - reads depleted	28,8; 32,8	https://veb.lumc.nlhttps://veb.lumc.nl/CliniMG/
sample_01	SSI	ONT	SARS-CoV-2	human - reads depleted	24	ENA (accession ERR12157766) - Human-depleted reads
sample_02	SSI	ONT	SARS-CoV-2	human - reads depleted	27	ENA (accession ERR12157767) - Human-depleted reads
sample_03	SSI	ONT	SARS-CoV-2	human - reads depleted	30	ENA (accession ERR12157768) - Human-depleted reads
sample_04	SSI	ONT	SARS-CoV-2	human - reads depleted	36	ENA (accession ERR12157769) - Human-depleted reads
sample_05	SSI	ONT	SARS-CoV-2	human - reads depleted	38	ENA (accession ERR12157770) - Human-depleted reads
sample_06	IZSAM	Illumina	influenza A/H1N1	human - reads no host depletion	32	ENA (accession ERR12719432) - Human-depleted reads
sample_07	IZSAM	ONT	influenza A/H1N1	human - reads no host depletion	32	ENA (accession ERR12719439) - Human-depleted reads
sample_08	IZSAM	Illumina	influenza A/H1N1	human - reads no host depletion	30	ENA (accession ERR12719433) - Human-depleted reads
sample_09	IZSAM	ONT	influenza A/H1N1	human - reads no host depletion	30	ENA (accession ERR12719440) - Human-depleted reads
sample_10	IZSAM	Illumina	influenza A/H1N1	human - reads no host depletion	28	ENA (accession ERR12719434) - Human-depleted reads
sample_11	IZSAM	ONT	influenza A/H1N1	human - reads no host depletion	28	ENA (accession ERR12719441) - Human-depleted reads
sample_12	IZSAM	Illumina	influenza A/H1N1	human - reads no host depletion	--	ENA (accession ERR12719435) - Human-depleted reads
Sample_13	IZSAM	Illumina	influenza A/H1N1	human - reads no host depletion	--	ENA (accession ERR12719436) - Human-depleted reads
Sample_14	IZSAM	Illumina	Bluetongue virus (BTV)	sheep - reads no host depletion	24	ENA (accession ERR12157465)
Sample_15	IZSAM	ONT	Bluetongue virus (BTV)	sheep - reads no host depletion	24	ENA (accession ERR12157771)
Sample_16	IZSAM	Illumina	Bluetongue virus (BTV)	sheep - reads no host depletion	21	ENA (accession ERR12157466)
Sample_17	IZSAM	ONT	Bluetongue virus (BTV)	sheep - reads no host depletion	21	ENA (accession ERR12157772)
Sample_18	IZSAM	Illumina	Bluetongue virus (BTV)	culicoides - reads no host depletion	20	ENA (accession ERR12157467)
Sample_19	IZSAM	ONT	Bluetongue virus (BTV)	culicoides - reads no host depletion	20	ENA (accession ERR12157773)
Sample_20	IZSAM	Illumina	Epizootic hemorrhagic disease virus (EHDV)	cattle - reads no host depletion	21	ENA (accession ERR12157468)
Sample_21	IZSAM	ONT	Epizootic hemorrhagic disease virus (EHDV)	cattle - reads no host depletion	21	ENA (accession ERR12157774)
Sample_22	IZSAM	Illumina	Epizootic hemorrhagic disease virus (EHDV)	hamster cell line - reads no host depletion	--	ENA (accession ERR12157469)
Sample_23	IZSAM	ONT	Epizootic hemorrhagic disease virus (EHDV)	hamster cell line - reads no host depletion	--	ENA (accession ERR12157775)
Sample_24	Sciensano	ONT	cervid herpesvirus 2 (cvHV-2).	cattle - reads no host depletion	--	ENA (accession PRJNA1081297)
Sample_25	Sciensano	ONT	caprine herpesvirus 1 (cpHV-1)	cattle - reads no host depletion	--	ENA (accession PRJNA1081297)
Sample_26	Sciensano	ONT	bovine herpesvirus 5 (BHV-5)	cattle - reads no host depletion	--	ENA (accession PRJNA1081297)
Sample_27	Sciensano	ONT	Bovine viral diarrhea virus	cattle - reads no host depletion	--	ENA (accession PRJNA1081297)
Sample_28	Sciensano	ONT	parainfluenza 3 (PIV-3)	cattle - reads no host depletion	--	ENA (accession PRJNA1081297)
Sample_29	INSA	ONT	MPXV	human - reads no host depletion	18	ENA (accession ERR12157776) - Human-depleted reads
Sample_30	INSA	ONT	MPXV	human - reads no host depletion	17	ENA (accession ERR12157777) - Human-depleted reads
Sample_31	INSA	ONT	MPXV	human - reads no host depletion	21	ENA (accession ERR12157778) - Human-depleted reads
* A few samples from de Vries et al. 2021 (https://doi.org/10.1016/j.jcv.2021.104908) were spiked with Equine Arteritis Virus (EAV) and Phocid Herpes Virus (PhHV) internal controls.

## Sheet: Supplementary Table 5
Table S5 - Software Parameters for considered during benchmark of Illumina samples.
Software	Technology	Pipeline Step	Arguments	Database(s)
Centrifuge	Illumina	Viral Enrichment	-k 5 --min-hitlen 16	NCBI RefSeq Complete Viral Genomes
Kraken2	Illumina	Viral Enrichment	--confidence 0.3 --quick	Kraken2 Metagenomic Virus Database
Kaiju	Illumina	Viral Enrichment	-e 5 -s 50 -x -v	kaiju_db_viruses.fmi
Spades	Illumina	Assembly	--meta --phred-offset 33 --only-assembler	default
Blast	Illumina	Contig Classification	-evalue 1e-5 -max_target_seqs 5	default
Minimap2	Illumina	Contig Classification	default	NCBI RefSeq Complete Viral Genomes Virosaurus
Kraken2	Illumina	Read Classification	--confidence .7 --confidence .5	KrakenUniq Viral
FastViromeExplorer	Illumina	Read Classification	-cr 0.5 -co .5 -cn 10 -cr 0.7 -co .7 -cn 15	NCBI RefSeq Complete Viral Genomes
Clark	Illumina	Read Classification	-m 0	Clark-Viruses
Kaiju	Illumina	Read Classification	-e 3 -s 70 -X -v -a "mem"	kaiju_db_viruses.fmi
Centrifuge	Illumina	Read Classification	default	NCBI RefSeq Complete Viral Genomes
Snippy	Illumina	Remapping	--mapqual 20 --mincov 10	default

## Sheet: Supplementary Table 6
Table S6 - Validation Guidelines for ONT samples. Columns Description, TAXIDs and ACCIDs were used to evaluate the classification status of references identified for their respective samples
Sample Name	Description	TAXIDs	ACCIDs
sample_01	Severe acute respiratory syndrome coronavirus 2;coronavirus 2	2697048	NC_045512.2
sample_02	coronavirus 2	2697048	NC_045512.2
sample_03	coronavirus 2	2697048	NC_045512.2
sample_04	coronavirus 2	2697049	NC_045512.2
sample_05	coronavirus 2	2697049	NC_045512.2
sample_07	H1N1	211044;641809	NC_002023.1;NC_026438.1
sample_09	H1N1	211044;641809	NC_002023.1;NC_026438.1
sample_11	H1N1	211044;641809	NC_002023.1;NC_026438.1
sample_15	Bluetongue virus	40051	NC_006014.1;NC_006023.1;NC_006007.1;NC_006024.2;NC_006025.1;NC_006022.1;NC_006015.1
sample_17	Bluetongue virus	40051	NC_006014.1;NC_006023.1;NC_006007.1;NC_006024.2;NC_006025.1;NC_006022.1;NC_006015.1
sample_19	Bluetongue virus	40051	NC_006014.1;NC_006023.1;NC_006007.1;NC_006024.2;NC_006025.1;NC_006022.1;NC_006015.1
sample_21	Epizootic hemorrhagic disease	449133;402584;40054	NC_013396.1;NC_012812.1;LC202944.1
sample_23	Epizootic hemorrhagic disease	449133;40054	NC_013396.1;LC202944.1
Sample_24	Cervid herpesvirus 1	79891	NC_043056.1
Sample_25	Caprine herpesvirus 1	39944	NC_043055.1
Sample_26	Bovine alphaherpesvirus 5	35244	NC_005261.3
Sample_27	Bovine viral diarrhea	11099	NC_001461.1
Sample_28	Bovine Parainfluenza 3;	11215	NC_002161.1
Sample_29	Monkeypox	619591	NC_003310.1
Sample_30	Monkeypox	619591	NC_003310.1
Sample_31	Monkeypox	619591	NC_003310.1

## Sheet: Supplementary Table 7
Table S7 - Validation Guidelines for Illumina samples. Columns Description, TAXIDs and ACCIDs were used to evaluate the classification status of references identified for their respective samples
Sample Name	Description	TAXIDs	ACCIDs
cs019_illu	HHV-6(A)	10368;32603	X83413.1;NC_001664.4
cs032_illu	HHV-6(B);Human herpesvirus 6B	10368;32604;	NC_000898;NC_000898.1;
cs010_illu	Herpesvirus 4	12509	NC_009334.1
cs001_illu	Enterovirus	47506	HM777023
GOSHmeta1_illu_second	Mumps	2560602	KX223397;NC_002200.1
GOSHmeta2_illu	OC43;coronavirus OC43	31631	KU131570.1
GOSHmeta3_illu	Astrovirus VA1	645687;31631	NC_013060.1;NC_006213.1
cs014_illu	Influenza	NA	U65577.1
cs063_illu	NL63;coronavirus	277944	NC_005831.2;MG428704.1
cs054_illu	PIV-3; respirovirus 3; parainfluenza virus 3	11216	MH330335.1;KY234287.1;NC_001796.2;MN306039.1
cs106_illu	NL63	11047	JQ765569.1
cs080_illu	HKU-1	290028	KF686344.1;NC_006577.2;DQ415901.1;DQ415899.1
cs021_illu	Adenovirus	129875	AM749299.1;KF268119.1
Sample_13	H1N1	211044;641809	NC_002023.1;NC_026438.1
sample_06	H1N1	211044;641809	NC_002023.1;NC_026438.1
sample_08	H1N1	211044;641809	NC_002023.1;NC_026438.1
sample_10	H1N1	211044;641809	NC_002023.1;NC_026438.1
sample_12	H1N1	211044;641809	NC_002023.1;NC_026438.1
sample_16	Bluetongue virus	40051	NC_006014.1;NC_006023.1;NC_006007.1;NC_006024.2;NC_006025.1;NC_006022.1;NC_006015.1
sample_18	Bluetongue virus	40051	NC_006014.1;NC_006023.1;NC_006007.1;NC_006024.2;NC_006025.1;NC_006022.1;NC_006015.1
sample_14	Bluetongue virus	40051	NC_006014.1;NC_006023.1;NC_006007.1;NC_006024.2;NC_006025.1;NC_006022.1;NC_006015.1
sample_20	Epizootic hemorrhagic disease	449133;402584;40054	NC_013396.1;NC_012812.1;LC202944.1
sample_22	Epizootic hemorrhagic disease	449133;40054	NC_013396.1;LC202944.1

## Sheet: Supplementary Table 8
Table S8. TELEVIR workflow and main outputs
version at 2023-10-20 (to be kept up-to-date at Documentation https://insaflu.readthedocs.io/en/latest/)
STEP	TECHNOLOGY	SOFTWARE / DATABASES	PARAMETERS (default)	MAIN OUTPUTS	FORMAT(S)	DESCRIPTION
Read quality analysis and improvement (NOTE: this step is common to the INSaFLU component)	Illumina / Ion Torrent	software: FastQC v011.5 Trimmomatic v0.36	'SLIDINGWINDOW:5:20 LEADING:3 TRAILING:3 MINLEN:35 TOPHRED33	Pre- and post-QC statistics	.html	FastQC / RabbitQC graphical quality reports for raw read files uploaded
	ONT	software: NanoStat v1.4.0, RabbitQC v.0.0.1 NanoFilt v2.6.0	' NanoFilt-2.6.0; -q 8 -l 50 --headcrop 30 --tailcrop 30 --maxlength 50000	Post-QC FASTQC files	.fastq.gz	Uploaded reads after quality improvement using Trimmomatic / NanoFilt
Pre-processing Extra reads filtering	Illumina / Ion Torrent / ONT	software: PrintSeq v1.2.4	--lc_entropy 0.5 --lc_dust 0.7	Summary of the Pre-processing step Quality processed reads surviving Viral enrichment and/or Host depletion	graphical .fastq.gz	Circular graph with the % of reads excluded during the pre-processing steps Quality processed reads surving the TELEVIR pre-processing step (Viral enrichment and/or Host depletion)
Pre-processing Viral enrichment	Illumina / Ion Torrent / ONT	software: Centrifuge v1.0.4_beta database: Pre-compiled NCBI Refseq Complete Genomes database	--min-hitlen 20 -k 5 --db index
Pre-processing HOST depletion	Illumina / Ion Torrent	software: BWA v0.7.17	--db hg38.fa
	ONT	software: Minimap2v2.24 HOST / VECTOR SEQUENCES AVAILABLE: SEE BELOW	--db host_sequence.fa.gz -x map-ont --secondary=no
Assembly	Illumina / Ion Torrent	software: SPAdes v3.11.1	-k 31 --phred-offset 33 --only-assembler	Draft assembly	.fasta	Draft de novo assembly used for Contig classification
	ONT	software: Raven v1.8.1	-f 0.001 -w 5 -k 21 -p adapters/2
Contig classification	Illumina / Ion Torrent / ONT	software: BLASTnv2.12.0 databases: NCBI refseq viral genomes release 4 (https://ftp.ncbi.nlm.nih.gov/genomes/refseq/)	-max_target_seqs 5 -evalue 1e-5 --db refseq_viral_genome	Intermediate classification summary	.tsv	Contig counts per TAXID
Read classification	Illumina / Ion Torrent	software: Centrifuge v1.0.4_beta software: Kraken2 v2.1.2 software: Krakenuniq v0.7.3 databases: NCBI refseq viral genomes release 4 (https://ftp.ncbi.nlm.nih.gov/genomes/refseq/); RefSeq complete viral genomes/protein (as modified for the kraken2 and centrifuge databases); Virosaurus90v 2020_4.2 (https://viralzone.expasy.org/8676.	(centrifuge) --min-hitlen 20 -k 5 --db index (kraken2) --quick --confidence 0.5 --db viral (krakenuniq) --db viral	Intermediate classification summary	.tsv	Read counts per TAXID
	ONT	software: Centrifuge v1.0.4_beta software: FastViromeExplorer v1.3 software: Kaiju v1.8.2 software: Krakenuniq v0.7.3 databases: NCBI refseq viral genomes release 4 (https://ftp.ncbi.nlm.nih.gov/genomes/refseq/); RefSeq complete viral genomes/protein (as modified for the kraken2 and centrifuge databases); Virosaurus90v 2020_4.2 (https://viralzone.expasy.org/8676.	(centrifuge) --min-hitlen 20 -k 5 --db index (fastviromeexplorer) --db virosaurus.idx -cr 0.3 -co 0.1 -cn 10 (kaiju) -e 3 -s 65 -X --db kaiju_db_viruses.fmi (krakenuniq) --db viral	Intermediate classification summary	.tsv	Read counts per TAXID
Remapping	Illumina / Ion Torrent	Mapping software: snippy (BWA) v3.2-dev	--mapqual 20 --mincov 2 --minfrac 0.51	Reference file	.fasta	Reference sequence (in fasta format) used for mapping
	ONT	Mapping software: Minimap2v2.24	-ax map-ont --secondary=no	Mapping file	.bam / graphical	Binary file storing aligned reads to a reference sequence (multi-mapping and unmapped reads are not included); the index is also provided (.bam.bai). ".bam" files can be explored in situ using the Integrative Genomics Viewer (IGV)
		databases: NCBI refseq viral genomes release 4 (https://ftp.ncbi.nlm.nih.gov/genomes/refseq/); RefSeq complete viral genomes/protein (as modified for the kraken2 and centrifuge databases); Virosaurus90v 2020_4.2 (https://viralzone.expasy.org/8676.		Dotplot	graphical	Static plot of contig alignment to reference sequence.
				Coverage plot	graphical	Static plot of read coverage across reference sequence.
				IGV	graphical, interactive	Interactive Genome Viewer widget of reads aligned to reference sequence.
				Mapped contigs	.fasta	Assembled contigs successfully mapped to reference sequence
		Mapping stringency software: BamUtil v1.0.15	-qualityThreshold 6 20--mismatchThreshold 0.1	Mapped reads	.fastq.gz	Reads mapped to reference sequence.
Reporting per Workflow, Sample, Project		Management algorithm	--max-taxids 12 --max-accids 12	List of the detected top-viral hits	graphical	Main report (interactive table) with a list of the detected top-viral hits, each one accompanied by several robust and diagnostic-oriented metrics, statistics and visualizations (https://insaflu.readthedocs.io/en/latest/)
		Flagging and Sorting algorithm	--flag-type viruses --r-overlap 0.5	Warning and flags	graphical	Warnings for Flag-type “viruses” (oriented to shotgun metagenomics): - "Likely False Positive”: when most reads map to a very small region of the reference sequence, i.e., hits with high “DepthC” but low “Depth” and low “Cov (%)”. Flagged for hits with DepthC / Depth > 10 and Cov (%) < 5%. - “Vestigial Mapping”: when only a vestigial amount of reads (<= 2) mapped. - “Taxid found in control”: Flag…
Extra outputs				List of software settings	.tsv	parameters.tsv (list of software settings and parameters applied in each workflow)
				Intermediate classification report, combined and sorted	.tsv	Merged read and contigs classification report. Classification hits are sorted by number of hits and mapping length (when available)
				Final Report	.tsv	Reporting statistics on top hits in report.
HOST SEQUENCES AVAILABLE FOR HOST DEPLETION:
host name	common host name	filename
aedes_albopictus	mosquito	GCF_006496715.2_Aalbo_primary.1_genomic.fna.gz
anas_platyrhynchos	duck	GCF_015476345.1_ZJU1.0_genomic.fna.gz
bos_taurus	cow	GCF_002263795.3_ARS-UCD2.0_genomic.fna.gz
canis_lupus_familiaris	dog	GCF_011100685.1_UU_Cfam_GSD_1.0_genomic.fna.gz
culex_pipiens	mosquito	GCF_016801865.2_TS_CPP_V2_genomic.fna.gz
cyprinus_carpio	carp	GCF_018340385.1_ASM1834038v1_genomic.fna.gz
felis_catus	cat	GCF_018350175.1_F.catus_Fca126_mat1.0_genomic.fna.gz
gallus_gallus	chicken	GCF_016699485.2_bGalGal1.mat.broiler.GRCg7b_genomic.fna.gz
human	human	hg38.fa.gz
marmota_marmota	marmot	GCF_001458135.2_marMar_genomic.fna.gz
neogale_vison	mink	GCF_020171115.1_ASM_NN_V1_genomic.fna.gz
oncorhynchus_mykiss	rainbow_trout	GCF_013265735.2_USDA_OmykA_1.1_genomic.fna.gz
phlebotomus_papatasi	sandfly	GCF_000439695.1_Ppap_1.0_genomic.fna.gz
pipistrellus_kuhlii	bat	GCF_024763615.1_Ppap_2.1_genomic.fna.gz
salmo_salar	atlantic_salmon	GCF_905237065.1_Ssal_v3.1_genomic.fna.gz
sus_scrofa	pig	GCF_000003025.6_Sscrofa11.1_genomic.fna.gz
